# Supplementary material for: Effect of repeated bolus and continuous glucose infusion on a panel of circulating biomarkers in healthy volunteers
Source: PLoS One. 2022 Dec 27;17(12):e0279308. doi: 10.1371/journal.pone.0279308 (PMC9794098; doi:10.1371/journal.pone.0279308)
Supplement: S1 Data — (XLSX) [file pone.0279308.s003.xlsx]

## Sheet: DATEN ERGE
Patientencode	BMP-6, Cont - t0	BMP-6, Cont - t30	BMP-6, Cont - t60	BMP-6, Cont - t120	BMP-6, Cont - t180	BMP-6, Cont - t360	BMP-6, Cont - t24	BMP-6, Cont - t48	BMP-6, B - t0	BMP-6, B - t30	BMP-6, B - t60	BMP-6, B - t120	BMP-6, B - t180	BMP-6, B - t360	BMP-6, B - t24	BMP-6, B - t48	ANGPT1, Cont- t0	ANGPT1, Cont - t30	ANGPT1, Cont - t60	ANGPT1, Cont - t120	ANGPT1, Cont - t180	ANGPT1, Cont - t360	ANGPT1, Cont - t24	ANGPT1, Cont - t48	ANGPT1, B- t0	ANGPT1, B - t30	ANGPT1, B - t60	ANGPT1, B - t120	ANGPT1, B - t180	ANGPT1, B - t360	ANGPT1, B - t24	ANGPT1, B - t48	ADM, Cont - t0	ADM, Cont - t30	ADM, Cont - t60	ADM, Cont - t120	ADM, Cont - t180	ADM, Cont - t360	ADM, Cont - t24	ADM, Cont - t48	ADM, B - t0	ADM, B - t30	ADM, B - t60	ADM, B - t120	ADM, B - t180	ADM, B - t360	ADM, B - t24	ADM, B - t48	CD40-L, Cont - t0
A	4.34973	4.38912	4.17135	4.24229	4.41937	4.19266	4.13119	3.71074	4.34993	4.37189	4.27035	4.34399	4.14125	4.84007	3.94418	4.38124	10.9415	10.9465	10.887	10.8084	11.0702	10.9144	10.8153	10.2244	10.8288	10.8493	10.9442	11.0924	10.7667	11.0539	10.5572	10.8873	7.29054	7.09923	7.02264	6.99313	6.95969	7.38735	7.42589	7.06709	6.77732	6.78328	6.91709	7.09504	7.1245	7.21544	6.99468	6.84177	5.33614
B	3.98228	4.24363	3.57141	4.35149	4.04293		4.13817	4.18589	4.18119	4.18471	4.33148	4.34226	4.15158		4.33142	4.11713	10.6228	10.6642	10.4276	10.7042	10.798		10.5671	10.7135	10.7187	10.7933	10.8285	10.9378	10.6866		10.8462	10.8118	6.74332	6.61418	4.96242	6.61169	6.70388		6.6352	6.80316	6.70016	6.72038	6.72034	6.70536	6.46175		6.74755	6.73033	4.65452
C	3.87813	4.29998	4.29104	4.39723	4.31405	4.39489	4.36928	3.9256	4.05608	4.16615	4.30457	4.20118	4.44303	4.51627	4.55766	3.99253	9.93173	10.3328	10.362	10.4254	10.4071	10.3505	10.4148	10.11	10.0448	10.3014	10.4895	10.114	10.3852	10.42	10.5345	9.9625	6.44974	6.46654	6.50977	6.43027	6.52158	6.52594	6.36932	6.44424	6.46395	6.21495	6.42263	6.43868	6.44258	6.42056	6.66413	6.69073	2.71578
D	4.05093	4.19719	3.82611	3.98238	3.87798	4.14033	3.75988	3.69369	4.34662	4.1539	3.69879	3.8693	3.73269	4.15974	3.73525	3.65424	10.2431	9.60158	10.0679	10.1838	10.128	10.2472	10.0996	9.0537	10.4275	10.3243	9.82234	10.2539	9.98838	10.4073	10.1128	10.1775	6.26805	6.34988	5.78928	6.28046	6.24351	6.40467	6.49403	6.45197	6.27886	6.33894	6.01435	6.12451	6.15923	6.59868	6.07996	6.61568	6.62495
E	4.27107	4.10605	4.29886	4.27076	4.14514	4.26142	4.26938	4.29047	4.18056	3.94824	4.18657	3.78316	4.1612	4.4167	4.25002	4.15167	10.8071	10.5869	10.7981	10.6687	10.437	10.7019	10.6383	10.471	10.6038	10.3405	10.6676	9.95448	10.6749	10.7353	10.7968	10.5951	6.82389	6.73478	6.80834	6.61194	6.71446	6.81221	6.71647	6.75162	6.3885	6.69354	6.71601	6.51871	6.49339	6.67106	6.67291	6.45641	7.6545
G	4.10611	4.1383	4.2825	4.29879	4.28078	4.16753	4.01648	4.09742	4.05753	3.99567	3.89601	4.01396	4.13412	4.22077	4.107	4.1145	10.3415	10.4529	10.5751	10.5852	10.6401	10.5789	10.5243	10.4968	10.3802	10.5727	10.4905	10.6793	10.5071	10.6353	10.5224	10.5516	7.03693	6.90111	6.59602	6.76788	6.7133	6.58394	7.05484	7.03597	6.76298	6.54683	6.54708	6.5658	6.48725	6.52698	6.81604	6.68168	4.5922
H	4.76859	4.34702	4.3733	4.39289	4.40204	4.50888	4.65659	4.74106	4.41824	4.34561	4.49049	4.53788	4.45142	4.513	4.21242	4.5994	10.8579	10.4255	10.6538	10.6965	10.4664	10.6947	10.8511	10.868	10.4641	10.5824	10.6962	10.793	10.7257	10.8399	10.8942	10.89	7.44216	7.17788	7.10714	6.8301	6.99603	6.4899	7.28478	7.21388	7.00837	6.92995	6.90071	6.98712	6.79692	7.0116	6.97954	7.20381	6.70348
I	3.81254	4.19485	4.00729	3.96024	4.17811	4.07496	4.16063	4.1299	4.05058	4.11409	3.87642	3.98888	3.98444	4.35533	4.11089	4.21232	9.23964	10.7527	10.679	10.5903	10.6491	10.4031	10.742	10.6378	10.6304	10.8787	9.99141	10.7447	10.5986	10.8109	10.5965	10.838	6.20711	6.3153	6.26456	6.24136	6.36086	6.47484	6.08292	6.22945	6.41587	6.52345	6.4874	6.26614	6.24046	6.44325	6.43985	6.82229	1.86139
K	4.26034	3.92103	4.03147	3.95487	3.96821	3.93805	4.12213	4.04996	3.91216	4.04792	4.07469	4.13465	3.90096	4.13163	3.97571	4.10981	10.6184	10.3333	10.4454	10.4304	10.2722	10.2748	10.4056	10.4554	10.314	10.4632	10.377	10.4811	10.1654	10.4885	10.3472	10.4238	7.12305	6.68239	6.825	6.79915	6.5002	6.57696	6.98042	6.61326	6.71103	6.7257	6.70731	6.82563	6.65018	6.92768	6.43573	6.7383	7.30608
M	4.19248	4.40438	4.43444	4.65754	4.52414	4.75229	4.43432	4.65045	4.44516	4.52804	4.44449	4.71037	4.48056	4.81774	4.36123	4.50071	9.71134	10.5799	10.6388	10.62	10.3611	10.7658	10.5383	10.599	10.4327	10.52	10.2928	10.4938	9.50176	10.6222	10.4309	10.5398	6.40777	6.48717	6.43346	6.41936	6.26194	6.50762	6.51539	6.61041	6.53512	6.42503	6.47909	6.49709	6.53655	6.651	6.64044	6.63762	2.5689
[truncated: 1,528 more columns]
